# Supplementary material for: The Use of a Water Soluble Flexible Substrate to Embed Electronics in Additively Manufactured Objects: From Tattoo to Water Transfer Printed Electronics
Source: Micromachines (Basel). 2018 Sep 17;9(9):474. doi: 10.3390/mi9090474 (PMC6187858; doi:10.3390/mi9090474)
Supplement: Supplementary file 1 [file micromachines-09-00474-s001.zip]

Archive with 5 entries (3 files):
- micromachines-352738 - for final check - supplementary/
- micromachines-352738 - for final check - supplementary/supplementary materials/
- micromachines-352738 - for final check - supplementary/supplementary materials/Supplementary materials.docx
- micromachines-352738 - for final check - supplementary/supplementary materials/Video S1.wmv
- micromachines-352738 - for final check - supplementary/supplementary materials/Video S2.wmv
